# Supplementary material for: Abl kinases can function as suppressors of tumor progression and metastasis
Source: Front Oncol. 2023 Sep 8;13:1241056. doi: 10.3389/fonc.2023.1241056 (PMC10514900; doi:10.3389/fonc.2023.1241056)
Supplement: Supplementary file 2 [file Table_1.xlsx]

## Sheet: RawLog2
								Antibody Name	14-3-3-beta	14-3-3-zeta	4E-BP1	4E-BP1_pS65	53BP1	A-Raf	ACC1	ACC_pS79	ADAR1	Akt	Akt_pS473	Akt_pT308	AMPK-a2_pS345	AMPKa	AMPKa_pT172	Annexin-I	Annexin-VII	AR	ARID1A	Atg3	Atg7	ATM	ATM_pS1981	ATR_pS428	Aurora-B	Axl	b-Actin	b-Catenin	b-Catenin_pT41_S45	B-Raf	B-Raf_pS445	B7-H4	Bad_pS112	Bak	BAP1	Bax	Bcl-xL	Bcl2	Beclin	Bid	Bim
								Antibody Origin	R	R	R	R	R	R	R	R	M	R	R	R	R	R	R	M	M	R	R	R	R	R	R	R	R	R	R	R	R	R	R	R	R	R	M	R	R	M	G	R	R
								Gene Name	YWHAB	YWHAZ	EIF4EBP1	EIF4EBP1	TP53BP1	ARAF	ACACA	ACACA	ADAR	AKT1	AKT1	AKT1	PRKAA2	PRKAA1	PRKAA1	ANXA1	ANXA7	AR	ARID1A	ATG3	ATG7	ATM	ATM	ATR	AIM1	AXL	ACTB	CTNNB1	CTNNB1	BRAF	BRAF	VTCN1	BAD	BAK1	BAP1	BAX	BCL2L1	BCL2	BECN1	BID	BCL2L11
								Validation Status	V	V	V	V	V	V	C	V	V	V	V	V	V	C	C	V	V	V	C	V	V	V	V	C	V	V	C	V	V	C	V	C	V	C	V	V	V	V	C	C	V
								Slide Id	GBL1108658	GBL1108659	GBL1106930	GBL1106931	GBL1108561	GBL1108615	GBL1106933	GBL1106932	GBL1108688	GBL1108582	GBL1108439	GBL1108601	GBL1108511	GBL1106934	GBL1106935	GBL1108691	GBL1108687	GBL1108643	GBL1108765	GBL1108530	GBL1108531	GBL1108513	GBL1108514	GBL1108625	GBL1108519	GBL1108503	GBL1108607	GBL1108422	GBL1108608	GBL1108641	GBL1108426	GBL1108549	GBL1106936	GBL1106937	GBL1108720	GBL1108421	GBL1108423	GBL1108703	GBL1108733	GBL1108424	GBL1108425
								Antibody Name in Heatmap	14-3-3-beta-R-V	14-3-3-zeta-R-V	4E-BP1-R-V	4E-BP1_pS65-R-V	53BP1-R-V	A-Raf-R-V	ACC1-R-C	ACC_pS79-R-V	ADAR1-M-V	Akt-R-V	Akt_pS473-R-V	Akt_pT308-R-V	AMPK-a2_pS345-R-V	AMPKa-R-C	AMPKa_pT172-R-C	Annexin-I-M-V	Annexin-VII-M-V	AR-R-V	ARID1A-R-C	Atg3-R-V	Atg7-R-V	ATM-R-V	ATM_pS1981-R-V	ATR_pS428-R-C	Aurora-B-R-V	Axl-R-V	b-Actin-R-C	b-Catenin-R-V	b-Catenin_pT41_S45-R-V	B-Raf-R-C	B-Raf_pS445-R-V	B7-H4-R-C	Bad_pS112-R-V	Bak-R-C	BAP1-M-V	Bax-R-V	Bcl-xL-R-V	Bcl2-M-V	Beclin-G-C	Bid-R-C	Bim-R-V
								Probabilities (QC Score)	0.952028	0.960899	0.945594	0.958483	0.96077	0.959276	0.958135	0.948734	0.968056	0.944391	0.953151	0.958233	0.803474	0.947722	0.968813	0.918701	0.932983	0.92503	0.945958	0.879734	0.944256	0.939621	0.849302	0.932029	0.908781	0.956643	0.81719	0.945065	0.937013	0.935817	0.973197	0.843351	0.946854	0.867999	0.925591	0.873416	0.957456	0.844671	0.916017	0.929025	0.924731
								Slide no.	1	2	3	4	5	6	7	8	9	10	11	12	13	14	15	16	17	18	19	20	21	22	23	24	25	26	27	28	29	30	31	32	33	34	35	36	37	38	39	40	41
Order	Sample Source	Category_1	Category_2	Category_3	Sample	Sample Name	Sample description	Sample Type	14-3-3-beta-R-V	14-3-3-zeta-R-V	4E-BP1-R-V	4E-BP1_pS65-R-V	53BP1-R-V	A-Raf-R-V	ACC1-R-C	ACC_pS79-R-V	ADAR1-M-V	Akt-R-V	Akt_pS473-R-V	Akt_pT308-R-V	AMPK-a2_pS345-R-V	AMPKa-R-C	AMPKa_pT172-R-C	Annexin-I-M-V	Annexin-VII-M-V	AR-R-V	ARID1A-R-C	Atg3-R-V	Atg7-R-V	ATM-R-V	ATM_pS1981-R-V	ATR_pS428-R-C	Aurora-B-R-V	Axl-R-V	b-Actin-R-C	b-Catenin-R-V	b-Catenin_pT41_S45-R-V	B-Raf-R-C	B-Raf_pS445-R-V	B7-H4-R-C	Bad_pS112-R-V	Bak-R-C	BAP1-M-V	Bax-R-V	Bcl-xL-R-V	Bcl2-M-V	Beclin-G-C	Bid-R-C	Bim-R-V
									RawLog2	RawLog2	RawLog2	RawLog2	RawLog2	RawLog2	RawLog2	RawLog2	RawLog2	RawLog2	RawLog2	RawLog2	RawLog2	RawLog2	RawLog2	RawLog2	RawLog2	RawLog2	RawLog2	RawLog2	RawLog2	RawLog2	RawLog2	RawLog2	RawLog2	RawLog2	RawLog2	RawLog2	RawLog2	RawLog2	RawLog2	RawLog2	RawLog2	RawLog2	RawLog2	RawLog2	RawLog2	RawLog2	RawLog2	RawLog2	RawLog2
981	Christopher Stipp (Christopher Stipp)	14_Christopher_Stipp__Christopher_Stipp			sample	Christopher_Stipp__Christopher_Stipp_1	Stipp_A1	human cell line	0.177909	0.463051	0.968614	0.915578	0.839381	0.55249	1.75608	-1.8499	2.47762	1.10191	-1.92192	-0.826646	-1.50568	0.549958	-0.910267	-1.09632	0.679358	-5.08458	1.96553	-1.81342	-0.678424	-0.403623	-3.58366	-0.884955	-1.60665	0.493352	-1.2512	0.637382	-0.18315	-0.636891	-0.352065	-3.35749	-0.478128	-1.14432	0.00643933	-1.54468	-0.170524	-1.98988	-0.939759	-2.47193	-0.729383
982	Christopher Stipp (Christopher Stipp)	14_Christopher_Stipp__Christopher_Stipp			sample	Christopher_Stipp__Christopher_Stipp_2	Stipp_A2	human cell line	0.00545913	0.188777	0.652707	0.619936	0.773648	0.305485	1.45487	-2.0606	2.29436	0.873004	-2.25421	-0.935646	-1.69861	0.222378	-1.1627	-1.24984	0.532041	-7.80911	1.81496	-2.031	-0.890731	-0.535867	-3.77909	-1.17519	-1.82151	0.276681	-1.40608	0.297403	-0.490266	-0.749106	-0.538384	-3.55765	-0.727871	-1.42947	-0.100914	-1.85849	-0.445338	-2.01654	-0.963807	-2.71447	-1.03281
983	Christopher Stipp (Christopher Stipp)	14_Christopher_Stipp__Christopher_Stipp			sample	Christopher_Stipp__Christopher_Stipp_3	Stipp_B1	human cell line	-0.126485	0.227686	0.973608	1.06332	0.44128	0.360287	2.12462	-1.95524	2.04278	0.581218	-1.53794	-0.989482	-1.80197	0.235547	-1.59962	-1.31193	0.429291	-5.10872	1.90475	-1.93029	-0.915447	-0.669373	-3.80136	-1.75315	-1.77026	0.724325	-1.34705	0.178381	-0.579219	-0.704915	-0.35861	-3.64088	-0.77361	-1.59409	-0.179868	-1.923	-0.51074	-1.99713	-0.935177	-2.69642	-1.31463
984	Christopher Stipp (Christopher Stipp)	14_Christopher_Stipp__Christopher_Stipp			sample	Christopher_Stipp__Christopher_Stipp_4	Stipp_B2	human cell line	-0.00724227	0.292698	0.94979	1.09551	0.417749	0.357813	2.1194	-1.9934	2.14076	0.57914	-1.63041	-0.965727	-1.89688	0.313297	-1.6248	-1.20474	0.548501	-5.1489	1.91989	-1.95107	-0.954294	-0.699844	-3.90079	-1.69126	-1.79403	0.766287	-1.3739	0.208809	-0.542905	-0.702574	-0.375855	-3.62421	-0.692199	-1.65807	-0.143224	-2.00612	-0.510701	-2.03778	-0.887163	-2.70884	-1.38289
						A1 and A2 are replicates of vector control lysates
						B1 and B2 are replicates of ABL/ARG double knockdown lysates
[truncated: 263 more columns]

## Sheet: NormLinear
								Antibody Name	14-3-3-beta	14-3-3-zeta	4E-BP1	4E-BP1_pS65	53BP1	A-Raf	ACC1	ACC_pS79	ADAR1	Akt	Akt_pS473	Akt_pT308	AMPK-a2_pS345	AMPKa	AMPKa_pT172	Annexin-I	Annexin-VII	AR	ARID1A	Atg3	Atg7	ATM	ATM_pS1981	ATR_pS428	Aurora-B	Axl	b-Actin	b-Catenin	b-Catenin_pT41_S45	B-Raf	B-Raf_pS445	B7-H4	Bad_pS112	Bak	BAP1	Bax	Bcl-xL	Bcl2	Beclin	Bid	Bim
								Antibody Origin	R	R	R	R	R	R	R	R	M	R	R	R	R	R	R	M	M	R	R	R	R	R	R	R	R	R	R	R	R	R	R	R	R	R	M	R	R	M	G	R	R
								Gene Name	YWHAB	YWHAZ	EIF4EBP1	EIF4EBP1	TP53BP1	ARAF	ACACA	ACACA	ADAR	AKT1	AKT1	AKT1	PRKAA2	PRKAA1	PRKAA1	ANXA1	ANXA7	AR	ARID1A	ATG3	ATG7	ATM	ATM	ATR	AIM1	AXL	ACTB	CTNNB1	CTNNB1	BRAF	BRAF	VTCN1	BAD	BAK1	BAP1	BAX	BCL2L1	BCL2	BECN1	BID	BCL2L11
								Validation Status	V	V	V	V	V	V	C	V	V	V	V	V	V	C	C	V	V	V	C	V	V	V	V	C	V	V	C	V	V	C	V	C	V	C	V	V	V	V	C	C	V
								Slide Id	GBL1108658	GBL1108659	GBL1106930	GBL1106931	GBL1108561	GBL1108615	GBL1106933	GBL1106932	GBL1108688	GBL1108582	GBL1108439	GBL1108601	GBL1108511	GBL1106934	GBL1106935	GBL1108691	GBL1108687	GBL1108643	GBL1108765	GBL1108530	GBL1108531	GBL1108513	GBL1108514	GBL1108625	GBL1108519	GBL1108503	GBL1108607	GBL1108422	GBL1108608	GBL1108641	GBL1108426	GBL1108549	GBL1106936	GBL1106937	GBL1108720	GBL1108421	GBL1108423	GBL1108703	GBL1108733	GBL1108424	GBL1108425
								Antibody Name in Heatmap	14-3-3-beta-R-V	14-3-3-zeta-R-V	4E-BP1-R-V	4E-BP1_pS65-R-V	53BP1-R-V	A-Raf-R-V	ACC1-R-C	ACC_pS79-R-V	ADAR1-M-V	Akt-R-V	Akt_pS473-R-V	Akt_pT308-R-V	AMPK-a2_pS345-R-V	AMPKa-R-C	AMPKa_pT172-R-C	Annexin-I-M-V	Annexin-VII-M-V	AR-R-V	ARID1A-R-C	Atg3-R-V	Atg7-R-V	ATM-R-V	ATM_pS1981-R-V	ATR_pS428-R-C	Aurora-B-R-V	Axl-R-V	b-Actin-R-C	b-Catenin-R-V	b-Catenin_pT41_S45-R-V	B-Raf-R-C	B-Raf_pS445-R-V	B7-H4-R-C	Bad_pS112-R-V	Bak-R-C	BAP1-M-V	Bax-R-V	Bcl-xL-R-V	Bcl2-M-V	Beclin-G-C	Bid-R-C	Bim-R-V
								Probabilities (QC Score)	0.952028	0.960899	0.945594	0.958483	0.96077	0.959276	0.958135	0.948734	0.968056	0.944391	0.953151	0.958233	0.803474	0.947722	0.968813	0.918701	0.932983	0.92503	0.945958	0.879734	0.944256	0.939621	0.849302	0.932029	0.908781	0.956643	0.81719	0.945065	0.937013	0.935817	0.973197	0.843351	0.946854	0.867999	0.925591	0.873416	0.957456	0.844671	0.916017	0.929025	0.924731
								Slide no.	1	2	3	4	5	6	7	8	9	10	11	12	13	14	15	16	17	18	19	20	21	22	23	24	25	26	27	28	29	30	31	32	33	34	35	36	37	38	39	40	41
Order	Sample Source	Category_1	Category_2	Category_3	CF1&2 Outliers	Sample Name	Sample description	Sample Type	14-3-3-beta-R-V	14-3-3-zeta-R-V	4E-BP1-R-V	4E-BP1_pS65-R-V	53BP1-R-V	A-Raf-R-V	ACC1-R-C	ACC_pS79-R-V	ADAR1-M-V	Akt-R-V	Akt_pS473-R-V	Akt_pT308-R-V	AMPK-a2_pS345-R-V	AMPKa-R-C	AMPKa_pT172-R-C	Annexin-I-M-V	Annexin-VII-M-V	AR-R-V	ARID1A-R-C	Atg3-R-V	Atg7-R-V	ATM-R-V	ATM_pS1981-R-V	ATR_pS428-R-C	Aurora-B-R-V	Axl-R-V	b-Actin-R-C	b-Catenin-R-V	b-Catenin_pT41_S45-R-V	B-Raf-R-C	B-Raf_pS445-R-V	B7-H4-R-C	Bad_pS112-R-V	Bak-R-C	BAP1-M-V	Bax-R-V	Bcl-xL-R-V	Bcl2-M-V	Beclin-G-C	Bid-R-C	Bim-R-V
									NormLinear	NormLinear	NormLinear	NormLinear	NormLinear	NormLinear	NormLinear	NormLinear	NormLinear	NormLinear	NormLinear	NormLinear	NormLinear	NormLinear	NormLinear	NormLinear	NormLinear	NormLinear	NormLinear	NormLinear	NormLinear	NormLinear	NormLinear	NormLinear	NormLinear	NormLinear	NormLinear	NormLinear	NormLinear	NormLinear	NormLinear	NormLinear	NormLinear	NormLinear	NormLinear	NormLinear	NormLinear	NormLinear	NormLinear	NormLinear	NormLinear
981	Christopher Stipp (Christopher Stipp)	14_Christopher_Stipp__Christopher_Stipp			nominal	Christopher_Stipp__Christopher_Stipp_1	Stipp_A1	human cell line	1.01458	1.03139	0.902171	0.850467	1.04569	1.02493	0.784055	0.976968	1.07186	1.1563	0.806073	0.976745	1.06126	1.08456	1.22817	0.981381	0.987022	0.924138	0.929983	0.978951	1.04732	1.02779	1.03427	1.29003	1.01223	0.824726	0.966812	1.16933	1.12919	0.938835	0.90578	1.05347	1.05255	1.15445	0.979722	1.13902	1.10897	0.906899	0.8949	1.05174	1.21383
982	Christopher Stipp (Christopher Stipp)	14_Christopher_Stipp__Christopher_Stipp			nominal	Christopher_Stipp__Christopher_Stipp_2	Stipp_A2	human cell line	0.997274	0.944711	0.802848	0.767543	1.10677	0.956714	0.70488	0.935181	1.04571	1.09297	0.709232	1.00325	1.02846	0.957376	1.14212	0.977387	0.987239	0.154886	0.928095	0.932624	1.00141	1.03881	1.00057	1.16862	0.966149	0.786191	0.961965	1.02338	1.01102	0.96217	0.881815	1.01581	0.980629	1.04949	1.00746	1.0151	1.01539	0.986226	0.97494	0.984778	1.08958
983	Christopher Stipp (Christopher Stipp)	14_Christopher_Stipp__Christopher_Stipp			nominal	Christopher_Stipp__Christopher_Stipp_3	Stipp_B1	human cell line	0.937779	1.00004	1.03333	1.07543	0.905755	1.02396	1.15541	1.03662	0.905069	0.919977	1.20063	0.995886	0.986452	0.995524	0.869337	0.964673	0.94732	1.03733	1.01772	1.03045	1.01432	0.975782	1.01519	0.806671	1.03151	1.10481	1.03261	0.970986	0.979457	1.02226	1.0292	0.988008	0.978906	0.964781	0.982802	1.00022	0.999887	1.02997	1.02471	1.02749	0.923475
984	Christopher Stipp (Christopher Stipp)	14_Christopher_Stipp__Christopher_Stipp			nominal	Christopher_Stipp__Christopher_Stipp_4	Stipp_B2	human cell line	1.01516	1.04261	1.01299	1.09599	0.888104	1.01877	1.14736	1.00616	0.965416	0.915562	1.12231	1.00901	0.920537	1.04711	0.851424	1.03558	1.02546	1.00545	1.025	1.0123	0.984053	0.952174	0.944395	0.839195	1.01124	1.13359	1.01015	0.988346	1.00104	1.02047	1.01355	0.996125	1.03225	0.919826	1.00469	0.941041	0.99655	0.997986	1.05582	1.01526	0.877841
						A1 and A2 are replicates of vector control lysates
						B1 and B2 are replicates of ABL/ARG double knockdown lysates
[truncated: 265 more columns]

## Sheet: NormLog2
								Antibody Name	14-3-3-beta	14-3-3-zeta	4E-BP1	4E-BP1_pS65	53BP1	A-Raf	ACC1	ACC_pS79	ADAR1	Akt	Akt_pS473	Akt_pT308	AMPK-a2_pS345	AMPKa	AMPKa_pT172	Annexin-I	Annexin-VII	AR	ARID1A	Atg3	Atg7	ATM	ATM_pS1981	ATR_pS428	Aurora-B	Axl	b-Actin	b-Catenin	b-Catenin_pT41_S45	B-Raf	B-Raf_pS445	B7-H4	Bad_pS112	Bak	BAP1	Bax	Bcl-xL	Bcl2	Beclin	Bid	Bim
								Antibody Origin	R	R	R	R	R	R	R	R	M	R	R	R	R	R	R	M	M	R	R	R	R	R	R	R	R	R	R	R	R	R	R	R	R	R	M	R	R	M	G	R	R
								Gene Name	YWHAB	YWHAZ	EIF4EBP1	EIF4EBP1	TP53BP1	ARAF	ACACA	ACACA	ADAR	AKT1	AKT1	AKT1	PRKAA2	PRKAA1	PRKAA1	ANXA1	ANXA7	AR	ARID1A	ATG3	ATG7	ATM	ATM	ATR	AIM1	AXL	ACTB	CTNNB1	CTNNB1	BRAF	BRAF	VTCN1	BAD	BAK1	BAP1	BAX	BCL2L1	BCL2	BECN1	BID	BCL2L11
								Validation Status	V	V	V	V	V	V	C	V	V	V	V	V	V	C	C	V	V	V	C	V	V	V	V	C	V	V	C	V	V	C	V	C	V	C	V	V	V	V	C	C	V
								Slide Id	GBL1108658	GBL1108659	GBL1106930	GBL1106931	GBL1108561	GBL1108615	GBL1106933	GBL1106932	GBL1108688	GBL1108582	GBL1108439	GBL1108601	GBL1108511	GBL1106934	GBL1106935	GBL1108691	GBL1108687	GBL1108643	GBL1108765	GBL1108530	GBL1108531	GBL1108513	GBL1108514	GBL1108625	GBL1108519	GBL1108503	GBL1108607	GBL1108422	GBL1108608	GBL1108641	GBL1108426	GBL1108549	GBL1106936	GBL1106937	GBL1108720	GBL1108421	GBL1108423	GBL1108703	GBL1108733	GBL1108424	GBL1108425
								Antibody Name in Heatmap	14-3-3-beta-R-V	14-3-3-zeta-R-V	4E-BP1-R-V	4E-BP1_pS65-R-V	53BP1-R-V	A-Raf-R-V	ACC1-R-C	ACC_pS79-R-V	ADAR1-M-V	Akt-R-V	Akt_pS473-R-V	Akt_pT308-R-V	AMPK-a2_pS345-R-V	AMPKa-R-C	AMPKa_pT172-R-C	Annexin-I-M-V	Annexin-VII-M-V	AR-R-V	ARID1A-R-C	Atg3-R-V	Atg7-R-V	ATM-R-V	ATM_pS1981-R-V	ATR_pS428-R-C	Aurora-B-R-V	Axl-R-V	b-Actin-R-C	b-Catenin-R-V	b-Catenin_pT41_S45-R-V	B-Raf-R-C	B-Raf_pS445-R-V	B7-H4-R-C	Bad_pS112-R-V	Bak-R-C	BAP1-M-V	Bax-R-V	Bcl-xL-R-V	Bcl2-M-V	Beclin-G-C	Bid-R-C	Bim-R-V
								Probabilities (QC Score)	0.952028	0.960899	0.945594	0.958483	0.96077	0.959276	0.958135	0.948734	0.968056	0.944391	0.953151	0.958233	0.803474	0.947722	0.968813	0.918701	0.932983	0.92503	0.945958	0.879734	0.944256	0.939621	0.849302	0.932029	0.908781	0.956643	0.81719	0.945065	0.937013	0.935817	0.973197	0.843351	0.946854	0.867999	0.925591	0.873416	0.957456	0.844671	0.916017	0.929025	0.924731
								Slide no.	1	2	3	4	5	6	7	8	9	10	11	12	13	14	15	16	17	18	19	20	21	22	23	24	25	26	27	28	29	30	31	32	33	34	35	36	37	38	39	40	41
Order	Sample Source	Category_1	Category_2	Category_3	Sample	Sample Name	Sample description	Sample Type	14-3-3-beta-R-V	14-3-3-zeta-R-V	4E-BP1-R-V	4E-BP1_pS65-R-V	53BP1-R-V	A-Raf-R-V	ACC1-R-C	ACC_pS79-R-V	ADAR1-M-V	Akt-R-V	Akt_pS473-R-V	Akt_pT308-R-V	AMPK-a2_pS345-R-V	AMPKa-R-C	AMPKa_pT172-R-C	Annexin-I-M-V	Annexin-VII-M-V	AR-R-V	ARID1A-R-C	Atg3-R-V	Atg7-R-V	ATM-R-V	ATM_pS1981-R-V	ATR_pS428-R-C	Aurora-B-R-V	Axl-R-V	b-Actin-R-C	b-Catenin-R-V	b-Catenin_pT41_S45-R-V	B-Raf-R-C	B-Raf_pS445-R-V	B7-H4-R-C	Bad_pS112-R-V	Bak-R-C	BAP1-M-V	Bax-R-V	Bcl-xL-R-V	Bcl2-M-V	Beclin-G-C	Bid-R-C	Bim-R-V
									NormLog2	NormLog2	NormLog2	NormLog2	NormLog2	NormLog2	NormLog2	NormLog2	NormLog2	NormLog2	NormLog2	NormLog2	NormLog2	NormLog2	NormLog2	NormLog2	NormLog2	NormLog2	NormLog2	NormLog2	NormLog2	NormLog2	NormLog2	NormLog2	NormLog2	NormLog2	NormLog2	NormLog2	NormLog2	NormLog2	NormLog2	NormLog2	NormLog2	NormLog2	NormLog2	NormLog2	NormLog2	NormLog2	NormLog2	NormLog2	NormLog2
981	Christopher Stipp (Christopher Stipp)	14_Christopher_Stipp__Christopher_Stipp			sample	Christopher_Stipp__Christopher_Stipp_1	Stipp_A1	human cell line	0.020877	0.0445838	-0.148528	-0.233672	0.0644576	0.0355304	-0.350974	-0.0336173	0.100111	0.209521	-0.311017	-0.0339468	0.0857794	0.117103	0.296507	-0.027114	-0.0188459	-0.11382	-0.104723	-0.030692	0.0667031	0.0395438	0.0486148	0.367407	0.0175402	-0.278014	-0.0486932	0.225686	0.175287	-0.0910567	-0.142767	0.0751445	0.0738876	0.2072	-0.0295561	0.187796	0.149216	-0.140987	-0.160202	0.0727751	0.279561
982	Christopher Stipp (Christopher Stipp)	14_Christopher_Stipp__Christopher_Stipp			sample	Christopher_Stipp__Christopher_Stipp_2	Stipp_A2	human cell line	-0.00393778	-0.0820553	-0.3168	-0.38168	0.146359	-0.0638398	-0.50455	-0.096682	0.0644817	0.128255	-0.495671	0.00468734	0.0404811	-0.062842	0.191709	-0.0329983	-0.0185281	-2.69072	-0.107656	-0.100633	0.00203039	0.0549348	0.000820774	0.224806	-0.0496821	-0.347049	-0.0559438	0.0333426	0.0158049	-0.0556367	-0.181451	0.022625	-0.0282207	0.0696858	0.0107256	0.0216196	0.022037	-0.0200101	-0.0366153	-0.0221291	0.123766
983	Christopher Stipp (Christopher Stipp)	14_Christopher_Stipp__Christopher_Stipp			sample	Christopher_Stipp__Christopher_Stipp_3	Stipp_B1	human cell line	-0.0926801	5.50654e-05	0.0473023	0.104909	-0.142807	0.0341635	0.208402	0.0518817	-0.1439	-0.12033	0.263796	-0.0059469	-0.0196793	-0.00647157	-0.202012	-0.0518879	-0.0780757	0.0528747	0.0253358	0.0432812	0.0205164	-0.0353697	0.0217459	-0.309947	0.044763	0.143797	0.0462912	-0.0424779	-0.029946	0.0317559	0.0415241	-0.017405	-0.0307584	-0.0517263	-0.0250271	0.000312027	-0.000163427	0.0425976	0.0352162	0.0391214	-0.114855
984	Christopher Stipp (Christopher Stipp)	14_Christopher_Stipp__Christopher_Stipp			sample	Christopher_Stipp__Christopher_Stipp_4	Stipp_B2	human cell line	0.0217008	0.0602052	0.0186225	0.132237	-0.1712	0.0268281	0.198317	0.00885859	-0.0507771	-0.12727	0.166472	0.0129468	-0.119452	0.0664168	-0.232051	0.0504368	0.0362721	0.00783824	0.035617	0.0176365	-0.0231925	-0.0707024	-0.0825378	-0.252922	0.0161317	0.180896	0.0145765	-0.0169116	0.00150589	0.0292357	0.019417	-0.00560183	0.0457911	-0.120568	0.00675512	-0.0876704	-0.0049864	-0.00290879	0.0783692	0.0218445	-0.187968
						A1 and A2 are replicates of vector control lysates
						B1 and B2 are replicates of ABL/ARG double knockdown lysates
[truncated: 263 more columns]

## Sheet: NormLog2_MedianCentered
								Antibody Name	14-3-3-beta	14-3-3-zeta	4E-BP1	4E-BP1_pS65	53BP1	A-Raf	ACC1	ACC_pS79	ADAR1	Akt	Akt_pS473	Akt_pT308	AMPK-a2_pS345	AMPKa	AMPKa_pT172	Annexin-I	Annexin-VII	AR	ARID1A	Atg3	Atg7	ATM	ATM_pS1981	ATR_pS428	Aurora-B	Axl	b-Actin	b-Catenin	b-Catenin_pT41_S45	B-Raf	B-Raf_pS445	B7-H4	Bad_pS112	Bak	BAP1	Bax	Bcl-xL	Bcl2	Beclin	Bid	Bim
								Antibody Origin	R	R	R	R	R	R	R	R	M	R	R	R	R	R	R	M	M	R	R	R	R	R	R	R	R	R	R	R	R	R	R	R	R	R	M	R	R	M	G	R	R
								Gene Name	YWHAB	YWHAZ	EIF4EBP1	EIF4EBP1	TP53BP1	ARAF	ACACA	ACACA	ADAR	AKT1	AKT1	AKT1	PRKAA2	PRKAA1	PRKAA1	ANXA1	ANXA7	AR	ARID1A	ATG3	ATG7	ATM	ATM	ATR	AIM1	AXL	ACTB	CTNNB1	CTNNB1	BRAF	BRAF	VTCN1	BAD	BAK1	BAP1	BAX	BCL2L1	BCL2	BECN1	BID	BCL2L11
								Validation Status	V	V	V	V	V	V	C	V	V	V	V	V	V	C	C	V	V	V	C	V	V	V	V	C	V	V	C	V	V	C	V	C	V	C	V	V	V	V	C	C	V
								Slide Id	GBL1108658	GBL1108659	GBL1106930	GBL1106931	GBL1108561	GBL1108615	GBL1106933	GBL1106932	GBL1108688	GBL1108582	GBL1108439	GBL1108601	GBL1108511	GBL1106934	GBL1106935	GBL1108691	GBL1108687	GBL1108643	GBL1108765	GBL1108530	GBL1108531	GBL1108513	GBL1108514	GBL1108625	GBL1108519	GBL1108503	GBL1108607	GBL1108422	GBL1108608	GBL1108641	GBL1108426	GBL1108549	GBL1106936	GBL1106937	GBL1108720	GBL1108421	GBL1108423	GBL1108703	GBL1108733	GBL1108424	GBL1108425
								Antibody Name in Heatmap	14-3-3-beta-R-V	14-3-3-zeta-R-V	4E-BP1-R-V	4E-BP1_pS65-R-V	53BP1-R-V	A-Raf-R-V	ACC1-R-C	ACC_pS79-R-V	ADAR1-M-V	Akt-R-V	Akt_pS473-R-V	Akt_pT308-R-V	AMPK-a2_pS345-R-V	AMPKa-R-C	AMPKa_pT172-R-C	Annexin-I-M-V	Annexin-VII-M-V	AR-R-V	ARID1A-R-C	Atg3-R-V	Atg7-R-V	ATM-R-V	ATM_pS1981-R-V	ATR_pS428-R-C	Aurora-B-R-V	Axl-R-V	b-Actin-R-C	b-Catenin-R-V	b-Catenin_pT41_S45-R-V	B-Raf-R-C	B-Raf_pS445-R-V	B7-H4-R-C	Bad_pS112-R-V	Bak-R-C	BAP1-M-V	Bax-R-V	Bcl-xL-R-V	Bcl2-M-V	Beclin-G-C	Bid-R-C	Bim-R-V
								Probabilities (QC Score)	0.952028	0.960899	0.945594	0.958483	0.96077	0.959276	0.958135	0.948734	0.968056	0.944391	0.953151	0.958233	0.803474	0.947722	0.968813	0.918701	0.932983	0.92503	0.945958	0.879734	0.944256	0.939621	0.849302	0.932029	0.908781	0.956643	0.81719	0.945065	0.937013	0.935817	0.973197	0.843351	0.946854	0.867999	0.925591	0.873416	0.957456	0.844671	0.916017	0.929025	0.924731
								Slide no.	1	2	3	4	5	6	7	8	9	10	11	12	13	14	15	16	17	18	19	20	21	22	23	24	25	26	27	28	29	30	31	32	33	34	35	36	37	38	39	40	41
Order	Sample Source	Category_1	Category_2	Category_3	Sample	Sample Name	Sample description	Sample Type	14-3-3-beta-R-V	14-3-3-zeta-R-V	4E-BP1-R-V	4E-BP1_pS65-R-V	53BP1-R-V	A-Raf-R-V	ACC1-R-C	ACC_pS79-R-V	ADAR1-M-V	Akt-R-V	Akt_pS473-R-V	Akt_pT308-R-V	AMPK-a2_pS345-R-V	AMPKa-R-C	AMPKa_pT172-R-C	Annexin-I-M-V	Annexin-VII-M-V	AR-R-V	ARID1A-R-C	Atg3-R-V	Atg7-R-V	ATM-R-V	ATM_pS1981-R-V	ATR_pS428-R-C	Aurora-B-R-V	Axl-R-V	b-Actin-R-C	b-Catenin-R-V	b-Catenin_pT41_S45-R-V	B-Raf-R-C	B-Raf_pS445-R-V	B7-H4-R-C	Bad_pS112-R-V	Bak-R-C	BAP1-M-V	Bax-R-V	Bcl-xL-R-V	Bcl2-M-V	Beclin-G-C	Bid-R-C	Bim-R-V
									Median-Centered	Median-Centered	Median-Centered	Median-Centered	Median-Centered	Median-Centered	Median-Centered	Median-Centered	Median-Centered	Median-Centered	Median-Centered	Median-Centered	Median-Centered	Median-Centered	Median-Centered	Median-Centered	Median-Centered	Median-Centered	Median-Centered	Median-Centered	Median-Centered	Median-Centered	Median-Centered	Median-Centered	Median-Centered	Median-Centered	Median-Centered	Median-Centered	Median-Centered	Median-Centered	Median-Centered	Median-Centered	Median-Centered	Median-Centered	Median-Centered	Median-Centered	Median-Centered	Median-Centered	Median-Centered	Median-Centered	Median-Centered
981	Christopher Stipp (Christopher Stipp)	14_Christopher_Stipp__Christopher_Stipp			sample	Christopher_Stipp__Christopher_Stipp_1	Stipp_A1	human cell line	0.0124074	0.0222643	-0.0835751	-0.169291	0.103632	0.00503458	-0.274645	-0.021238	0.0932582	0.205559	-0.238745	-0.033317	0.0753785	0.0871308	0.301659	0.00294213	-0.000158885	-0.0608291	-0.0650296	-0.0241643	0.0554297	0.0374568	0.0373314	0.381465	0.000704269	-0.210905	-0.0316348	0.217471	0.166631	-0.0778562	-0.0810919	0.066633	0.0651024	0.198221	-0.0204201	0.17683	0.138279	-0.129527	-0.159502	0.0422922	0.275105
982	Christopher Stipp (Christopher Stipp)	14_Christopher_Stipp__Christopher_Stipp			sample	Christopher_Stipp__Christopher_Stipp_2	Stipp_A2	human cell line	-0.0124074	-0.104375	-0.251848	-0.317298	0.185534	-0.0943355	-0.428222	-0.0843026	0.0576294	0.124293	-0.423399	0.00531712	0.0300802	-0.0928146	0.196861	-0.00294213	0.000158885	-2.63773	-0.0679626	-0.094105	-0.00924302	0.0528478	-0.0104626	0.238864	-0.0665181	-0.279941	-0.0388854	0.0251271	0.00714951	-0.0424362	-0.119776	0.0141134	-0.0370059	0.060706	0.0198616	0.0106538	0.0111002	-0.00855068	-0.0359157	-0.052612	0.11931
983	Christopher Stipp (Christopher Stipp)	14_Christopher_Stipp__Christopher_Stipp			sample	Christopher_Stipp__Christopher_Stipp_3	Stipp_B1	human cell line	-0.10115	-0.0222643	0.112255	0.169291	-0.103632	0.00366768	0.28473	0.064261	-0.150752	-0.124293	0.336068	-0.00531712	-0.0300802	-0.0364442	-0.196861	-0.0218318	-0.0593887	0.105866	0.0650296	0.049809	0.00924302	-0.0374568	0.0104626	-0.295889	0.027927	0.210905	0.0633496	-0.0506934	-0.0386014	0.0449564	0.103199	-0.0259166	-0.0395436	-0.060706	-0.0158911	-0.0106538	-0.0111002	0.054057	0.0359157	0.00863843	-0.11931
984	Christopher Stipp (Christopher Stipp)	14_Christopher_Stipp__Christopher_Stipp			sample	Christopher_Stipp__Christopher_Stipp_4	Stipp_B2	human cell line	0.0132311	0.0378858	0.0835751	0.196619	-0.132026	-0.00366768	0.274645	0.021238	-0.0576294	-0.131232	0.238745	0.0135766	-0.129853	0.0364442	-0.2269	0.080493	0.0549591	0.0608291	0.0753108	0.0241643	-0.0344659	-0.0727894	-0.0938211	-0.238864	-0.000704269	0.248004	0.0316348	-0.0251271	-0.00714951	0.0424362	0.0810919	-0.0141134	0.0370059	-0.129547	0.0158911	-0.0986362	-0.0159232	0.00855068	0.0790688	-0.00863843	-0.192424
						A1 and A2 are replicates of vector control lysates
						B1 and B2 are replicates of ABL/ARG double knockdown lysates
[truncated: 263 more columns]
